# Supplementary material for: Hemopexin Modulates Expression of Complement Regulatory Proteins in Rat Glomeruli
Source: Curr Issues Mol Biol. 2021 Sep 7;43(2):1081–9. doi: 10.3390/cimb43020077 (PMC8928991; doi:10.3390/cimb43020077)
Supplement: Supplementary file 1 [file cimb-43-00077-s001.zip]

Archive with 2 entries (1 files):
- cimb-1324928-supplementary/
- cimb-1324928-supplementary/cimb-1324928-supplement- final.pptx
